# Supplementary material for: Identification and validation of an immunological microenvironment signature and prediction model for epstein-barr virus positive lymphoma: Implications for immunotherapy
Source: Front Oncol. 2022 Sep 29;12:970544. doi: 10.3389/fonc.2022.970544 (PMC9559214; doi:10.3389/fonc.2022.970544)
Supplement: Supplementary file 3 [file Table_1.xlsx]

## Sheet: Sheet1
Sample ID	Sex	age	Path Diagnosis	Mol.Subtype	EBV Status	CD3	CD20	CD43	CD10	BCL2	Ki.67.score	CD30	BCL6	CD21	CD2	CD56
Tumor_CASE 1	female	74	Burkitt lymphoma		+	-	++	+	-	+	0.8	-	-	-
Tumor_CASE 2	male	54	NK-T		+	+	Individual +				0.8			-	+	-
Tumor_CASE 3	female	37	NK-T		+	+	Individual +				0.6			-		-
Tumor_CASE 4	male	70	DLBCL		+
Tumor_CASE 5	male	46	NK-T		+	+	a few +			a few +	0.8			-		+
Tumor_CASE 7	male		NK-T		+	+	-			+	0.9			-		-
Tumor_CASE 9	male	42	NK-T		+	+	+	+		+	0.5	part +		+		-
Tumor_CASE 10	female	44	NK-T		+	+	-		-	-	0.6	-	-	-		+
Tumor_CASE 11	male	66	NK-T		+	+++	-		-	+	0.9		-	-		+
Tumor_CASE 12	female	68	NK-T		+	++	-		-		0.9	-	-	-		+
Tumor_CASE 13	female	31	NK-T		+	++	-			focal +	0.4			-		a few +
Tumor_CASE 14	female	51	NK-T		+	+	-		-	-	0.2			-		-
Tumor_CASE 15	female	31	NK-T		+	+	a few +			a few +	0.5			-		+
Tumor_CASE 16	male	59	DLBCL	non-GC	-	-	++	+	-	+	0.7	-	-	-
Tumor_CASE 18	male	53	PTCL		-	+	-			+	0.7	-		-		±
Tumor_CASE 19	male		DLBCL	non-GC	-	+	++		a few +	++	0.5	Individual +	a few +	FDC networks damage
Tumor_CASE 20	male	58	MCL		-	a few +	++		-	+	0.2	Individual +	Individual +	a few +
Tumor_CASE 21	female	53	CLL/SLL		-	a few +	++	a few +		+	0.2	-	Individual +	FDC networks +
Tumor_CASE 22	female	59	PBL		-	-	-	focal +	-	+	0.9	-	-	-		-
Tumor_CASE 23	male	50	PTCL		-	+	-		-	+	0.4	-	-	-
Tumor_CASE 24	male	57	EATL		-	+	-	++		-	0.8	-		-		+
Tumor_CASE 25	female	67	PTCL		-	+++	-	+++	-		0.5	-	-	-		-
Tumor_CASE 27	male	64	DLBCL	non-GC	-	-	+++		-	+	0.9	-	+	-		-
Tumor_CASE 28	male	56	DLBCL	non-GC	-	-	+		Individual +	-	0.8	-	+	-
Tumor_CASE 29	female	66	DLBCL	non-GC	-	-	+++		-	+	0.8	-	a few +	FDC networks damage
Tumor_CASE 30	female	52	DLBCL	non-GC	-	-	++		-	++	0.9	-	+	-
